# Supplementary material for: Drug Metabolism and Pharmacokinetic Evaluation of a Novel RNase H2 Inhibitor for the Treatment of Triple-Negative Breast Cancer
Source: Pharmaceutics. 2025 Aug 13;17(8):1052. doi: 10.3390/pharmaceutics17081052 (PMC12389022; doi:10.3390/pharmaceutics17081052)
Supplement: Supplementary file 1 [file pharmaceutics-17-01052-s001.zip]

Archive with 1 entries (1 files):
- Supplementary Information-3765194.pdf
